# Supplementary material for: Identifying determinants for the seropositive rate of schistosomiasis in Hunan province, China: A multi-scale geographically weighted regression model
Source: PLoS Negl Trop Dis. 2023 Jul 13;17(7):e0011466. doi: 10.1371/journal.pntd.0011466 (PMC10343143; doi:10.1371/journal.pntd.0011466)
Supplement: S1 Table — (CSV) [file pntd.0011466.s001.csv]

Variables	Descriptions	Year	Formats	Sources
GDP	Gross domestic product	2020	Raster(1km)	https://www.resdc.cn
Daylst	Annual average daytime surface temperature	2020	Raster(1km)	https://www.resdc.cn
Nightlst	Annual average night surface temperature	2020	Raster(1km)	https://www.resdc.cn
PRS	Annual average air pressure	2020	Raster(1km)	https://www.resdc.cn
RHU	Annual average relative humidity	2020	Raster(1km)	https://www.resdc.cn
WIN	Annual average wind speed	2020	Raster(1km)	https://www.resdc.cn
Fishermen	Fishermen in the population in a village or community	2020	Shp	survey
Cattle	Number of cattle in a village or community	2020	Shp	survey
Snails	Snail infested area in a village or community	2020	Shp	survey
Tapwater	Proportion of households using tap water in total households for a village or community	2020	Shp	survey
Wellwater	Proportion of households using well water in total households for a village or community	2020	Shp	survey
Riverwater	Proportion of households using river water a village or community	2020	Shp	survey
Utoilet	Proportion of unreformed toilets in the total toilets for a village or community	2020	Shp	survey
Riverdis	Nearest distance from river	2020	Shp	https://www.cehui8.com/
